# Supplementary material for: Association between coronary artery disease and viral hepatitis: Perspectives based on the 2017–2018 National Health and Nutrition Examination Survey and Mendelian randomization analyses
Source: Medicine (Baltimore). 2026 Jun 5;105(23):e49202. doi: 10.1097/MD.0000000000049202 (PMC13246104; doi:10.1097/MD.0000000000049202)
Supplement: Supplementary file 1 [file medi-105-e49202-s001.xlsx]

## Sheet: Sheet1
Myocardial infarction to Viral hepatitis
SNP	effect_allele.exposure	other_allele.exposure	effect_allele.outcome	other_allele.outcome	beta.exposure	beta.outcome	eaf.exposure	eaf.outcome	remove	ambiguous	se.outcome	pval.outcome	outcome	mr_keep.outcome	pval_origin.outcome	data_source.outcome	se.exposure	exposure	mr_keep.exposure	pval.exposure	pval_origin.exposure	data_source.exposure	action	mr_keep
rs10774625	G	A	G	A	-0.079341	-5.49e-05	0.534759	0.503805	FALSE	FALSE	9.76e-05	0.57	viral hepatitis	TRUE	reported	textfile	0.007973	Myocardial infarction	TRUE	2.49e-23	inferred	textfile	2	TRUE
rs11556924	T	C	T	C	-0.062727	-0.000170896	0.336799	0.388405	FALSE	FALSE	0.000100221	0.0879995	viral hepatitis	TRUE	reported	textfile	0.008336	Myocardial infarction	TRUE	5.28e-14	inferred	textfile	2	TRUE
rs11652894	T	C	T	C	-0.046146	-2.59e-06	0.562896	0.646717	FALSE	FALSE	0.000102199	0.98	viral hepatitis	TRUE	reported	textfile	0.00788	Myocardial infarction	TRUE	4.74e-09	inferred	textfile	2	TRUE
rs12693302	A	G	A	G	-0.045866	4.41e-05	0.613803	0.650072	FALSE	FALSE	0.000102409	0.67	viral hepatitis	TRUE	reported	textfile	0.00769	Myocardial infarction	TRUE	2.46e-09	inferred	textfile	2	TRUE
rs2505083	C	T	C	T	0.046828	-0.000147676	0.406858	0.429785	FALSE	FALSE	9.86e-05	0.13	viral hepatitis	TRUE	reported	textfile	0.007595	Myocardial infarction	TRUE	7.02e-10	inferred	textfile	2	TRUE
rs2820309	G	A	G	A	0.043411	0.000105203	0.320548	0.344953	FALSE	FALSE	0.000102763	0.31	viral hepatitis	TRUE	reported	textfile	0.007912	Myocardial infarction	TRUE	4.09e-08	inferred	textfile	2	TRUE
rs2891168	G	A	G	A	0.188435	0.000194232	0.482997	0.490065	FALSE	FALSE	9.76e-05	0.0470002	viral hepatitis	TRUE	reported	textfile	0.007441	Myocardial infarction	TRUE	1.74e-141	inferred	textfile	2	TRUE
rs2954021	G	A	G	A	-0.053924	-8.17e-05	0.49958	0.504574	FALSE	FALSE	9.77e-05	0.4	viral hepatitis	TRUE	reported	textfile	0.007375	Myocardial infarction	TRUE	2.64e-13	inferred	textfile	2	TRUE
rs3128759	T	C	T	C	0.045788	0.000278181	0.64175	0.616347	FALSE	FALSE	0.0001	0.00539995	viral hepatitis	TRUE	reported	textfile	0.008149	Myocardial infarction	TRUE	1.92e-08	inferred	textfile	2	TRUE
rs34633566	C	G	C	G	0.043427	7.25e-05	0.345721	0.359254	FALSE	FALSE	0.000101833	0.48	viral hepatitis	TRUE	reported	textfile	0.007819	Myocardial infarction	TRUE	2.79e-08	inferred	textfile	2	TRUE
rs62076439	T	G	T	G	0.048298	5.64e-05	0.336995	0.361991	FALSE	FALSE	0.000101836	0.58	viral hepatitis	TRUE	reported	textfile	0.00798	Myocardial infarction	TRUE	1.43e-09	inferred	textfile	2	TRUE
rs6694258	A	C	A	C	-0.046651	-3.33e-05	0.555811	0.576963	FALSE	FALSE	9.89e-05	0.74	viral hepatitis	TRUE	reported	textfile	0.007458	Myocardial infarction	TRUE	3.97e-10	inferred	textfile	2	TRUE
rs6761276	C	T	C	T	-0.042234	-0.000149244	0.567368	0.579675	FALSE	FALSE	9.89e-05	0.13	viral hepatitis	TRUE	reported	textfile	0.007602	Myocardial infarction	TRUE	2.77e-08	inferred	textfile	2	TRUE
rs7173743	C	T	C	T	-0.06362	-7.37e-07	0.445573	0.459846	FALSE	FALSE	9.81e-05	0.99	viral hepatitis	TRUE	reported	textfile	0.007483	Myocardial infarction	TRUE	1.86e-17	inferred	textfile	2	TRUE
rs748431	T	G	T	G	-0.041847	-7.92e-05	0.601769	0.63381	FALSE	FALSE	0.000101379	0.43	viral hepatitis	TRUE	reported	textfile	0.007605	Myocardial infarction	TRUE	3.74e-08	inferred	textfile	2	TRUE
rs9349379	G	A	G	A	0.125484	8.53e-05	0.406157	0.4055	FALSE	FALSE	9.95e-05	0.39	viral hepatitis	TRUE	reported	textfile	0.00765	Myocardial infarction	TRUE	1.82e-60	inferred	textfile	2	TRUE
rs9591012	A	G	A	G	-0.043885	-8.22e-05	0.336917	0.364879	FALSE	FALSE	0.000101623	0.42	viral hepatitis	TRUE	reported	textfile	0.007965	Myocardial infarction	TRUE	3.59e-08	inferred	textfile	2	TRUE
rs9945890	T	G	T	G	0.044762	-0.00019468	0.631427	0.643253	FALSE	FALSE	0.00010229	0.0569994	viral hepatitis	TRUE	reported	textfile	0.007923	Myocardial infarction	TRUE	1.61e-08	inferred	textfile	2	TRUE
Heart attack/Myocardial infarction to Viral hepatitis
SNP	effect_allele.exposure	other_allele.exposure	effect_allele.outcome	other_allele.outcome	beta.exposure	beta.outcome	eaf.exposure	eaf.outcome	remove	palindromic	ambiguous	id.outcome	chr	pos	se.outcome	samplesize.outcome	pval.outcome	outcome	originalname.outcome	outcome.deprecated	mr_keep.outcome	data_source.outcome	pos.exposure	chr.exposure	se.exposure	samplesize.exposure	pval.exposure	id.exposure	exposure	mr_keep.exposure	pval_origin.exposure	data_source.exposure	action	SNP_index	mr_keep
rs11556924	T	C	T	C	-0.00192416	-0.000170896	0.390062	0.388405	FALSE	FALSE	FALSE	ukb-b-7901	7	129663496	0.000100221	462933	0.0879995	viral hepatitis	Non-cancer illness code, self-reported: infective/viral hepatitis	Non-cancer illness code, self-reported: infective/viral hepatitis || ||	TRUE	igd	129663496	7	0.000371808	337159	2.28e-07	ukb-a-63	heart attack	TRUE	reported	igd	2	1	TRUE
rs12914787	T	C	T	C	0.0016915	-6.61e-05	0.442208	0.441744	FALSE	FALSE	FALSE	ukb-b-7901	15	53606685	9.91e-05	462933	0.5	viral hepatitis	Non-cancer illness code, self-reported: infective/viral hepatitis	Non-cancer illness code, self-reported: infective/viral hepatitis || ||	TRUE	igd	53606685	15	0.000367664	337159	4.21e-06	ukb-a-63	heart attack	TRUE	reported	igd	2	1	TRUE
rs13129334	A	G	A	G	0.00197994	9.62e-05	0.629465	0.627738	FALSE	FALSE	FALSE	ukb-b-7901	4	64249138	0.000101138	462933	0.34	viral hepatitis	Non-cancer illness code, self-reported: infective/viral hepatitis	Non-cancer illness code, self-reported: infective/viral hepatitis || ||	TRUE	igd	64249138	4	0.00037608	337159	1.41e-07	ukb-a-63	heart attack	TRUE	reported	igd	2	1	TRUE
rs1333042	G	A	G	A	0.00419421	0.000177269	0.496987	0.501256	FALSE	FALSE	FALSE	ukb-b-7901	9	22103813	9.76e-05	462933	0.0690001	viral hepatitis	Non-cancer illness code, self-reported: infective/viral hepatitis	Non-cancer illness code, self-reported: infective/viral hepatitis || ||	TRUE	igd	22103813	9	0.000362865	337159	6.77e-31	ukb-a-63	heart attack	TRUE	reported	igd	2	1	TRUE
rs2064317	G	A	G	A	-0.0018541	-7.75e-05	0.391011	0.388584	FALSE	FALSE	FALSE	ukb-b-7901	6	35477032	0.000100024	462933	0.44	viral hepatitis	Non-cancer illness code, self-reported: infective/viral hepatitis	Non-cancer illness code, self-reported: infective/viral hepatitis || ||	TRUE	igd	35477032	6	0.000371107	337159	5.85e-07	ukb-a-63	heart attack	TRUE	reported	igd	2	1	TRUE
rs2071382	C	T	C	T	-0.00170601	2.28e-05	0.525758	0.526476	FALSE	FALSE	FALSE	ukb-b-7901	15	91428197	9.81e-05	462933	0.82	viral hepatitis	Non-cancer illness code, self-reported: infective/viral hepatitis	Non-cancer illness code, self-reported: infective/viral hepatitis || ||	TRUE	igd	91428197	15	0.000363898	337159	2.76e-06	ukb-a-63	heart attack	TRUE	reported	igd	2	1	TRUE
rs2738447	C	A	C	A	0.00173432	1.6e-05	0.592359	0.592532	FALSE	FALSE	FALSE	ukb-b-7901	19	11227480	9.95e-05	462933	0.87	viral hepatitis	Non-cancer illness code, self-reported: infective/viral hepatitis	Non-cancer illness code, self-reported: infective/viral hepatitis || ||	TRUE	igd	11227480	19	0.000369545	337159	2.69e-06	ukb-a-63	heart attack	TRUE	reported	igd	2	1	TRUE
rs35397508	T	C	T	C	0.00174777	-6.68e-05	0.377684	0.377492	FALSE	FALSE	FALSE	ukb-b-7901	1	2990994	0.000102547	462933	0.51	viral hepatitis	Non-cancer illness code, self-reported: infective/viral hepatitis	Non-cancer illness code, self-reported: infective/viral hepatitis || ||	TRUE	igd	2990994	1	0.00038052	337159	4.37e-06	ukb-a-63	heart attack	TRUE	reported	igd	2	1	TRUE
rs4685234	T	C	T	C	0.00174116	6.13e-05	0.651624	0.651955	FALSE	FALSE	FALSE	ukb-b-7901	3	14965466	0.000102636	462933	0.55	viral hepatitis	Non-cancer illness code, self-reported: infective/viral hepatitis	Non-cancer illness code, self-reported: infective/viral hepatitis || ||	TRUE	igd	14965466	3	0.000380921	337159	4.86e-06	ukb-a-63	heart attack	TRUE	reported	igd	2	1	TRUE
rs917054	T	C	T	C	-0.0019589	1.96e-05	0.458725	0.458789	FALSE	FALSE	FALSE	ukb-b-7901	17	47340153	9.82e-05	462933	0.84	viral hepatitis	Non-cancer illness code, self-reported: infective/viral hepatitis	Non-cancer illness code, self-reported: infective/viral hepatitis || ||	TRUE	igd	47340153	17	0.00036432	337159	7.58e-08	ukb-a-63	heart attack	TRUE	reported	igd	2	1	TRUE
rs9349379	G	A	G	A	0.00306595	8.53e-05	0.404893	0.4055	FALSE	FALSE	FALSE	ukb-b-7901	6	12903957	9.95e-05	462933	0.39	viral hepatitis	Non-cancer illness code, self-reported: infective/viral hepatitis	Non-cancer illness code, self-reported: infective/viral hepatitis || ||	TRUE	igd	12903957	6	0.000369389	337159	1.04e-16	ukb-a-63	heart attack	TRUE	reported	igd	2	1	TRUE
Coronary heart disease to Viral hepatitis
SNP	effect_allele.exposure	other_allele.exposure	effect_allele.outcome	other_allele.outcome	beta.exposure	beta.outcome	eaf.exposure	eaf.outcome	remove	palindromic	ambiguous	id.outcome	se.outcome	pval.outcome	outcome	mr_keep.outcome	pval_origin.outcome	data_source.outcome	chr.exposure	pos.exposure	se.exposure	exposure	mr_keep.exposure	pval.exposure	pval_origin.exposure	id.exposure	data_source.exposure	action	SNP_index	mr_keep	samplesize.outcome
rs10071096	A	G	A	G	-0.048488	6.61e-05	0.294825	0.341996	FALSE	FALSE	FALSE	7CK8wo	0.000103073	0.52	viral hepatitis	TRUE	reported	textfile	5	4012694	0.0102143	heart attack/myocardial infarction	TRUE	2.06e-06	inferred	g4HkR5	textfile	2	1	TRUE	NA
rs10840293	A	G	A	G	0.054714	-2.11e-05	0.549821	0.559273	FALSE	FALSE	FALSE	7CK8wo	9.88e-05	0.83	viral hepatitis	TRUE	reported	textfile	11	9751196	0.009619	heart attack/myocardial infarction	TRUE	1.28e-08	inferred	g4HkR5	textfile	2	1	TRUE	NA
rs11065979	T	C	T	C	0.068556	-5.41e-06	0.365499	0.438592	FALSE	FALSE	FALSE	7CK8wo	9.86e-05	0.96	viral hepatitis	TRUE	reported	textfile	12	112059557	0.0107672	heart attack/myocardial infarction	TRUE	1.93e-10	inferred	g4HkR5	textfile	2	1	TRUE	NA
rs11556924	T	C	T	C	-0.072569	-0.000170896	0.313325	0.388405	FALSE	FALSE	FALSE	7CK8wo	0.000100221	0.0879995	viral hepatitis	TRUE	reported	textfile	7	129663496	0.0110605	heart attack/myocardial infarction	TRUE	5.34e-11	inferred	g4HkR5	textfile	2	1	TRUE	NA
rs12897	A	G	A	G	-0.049678	-0.000110355	0.55613	0.631114	FALSE	FALSE	FALSE	7CK8wo	0.000101202	0.28	viral hepatitis	TRUE	reported	textfile	3	172115902	0.0098297	heart attack/myocardial infarction	TRUE	4.33e-07	inferred	g4HkR5	textfile	2	1	TRUE	NA
rs2001846	C	T	C	T	-0.046146	-6.51e-05	0.519792	0.519623	FALSE	FALSE	FALSE	7CK8wo	9.78e-05	0.51	viral hepatitis	TRUE	reported	textfile	8	126478450	0.009241	heart attack/myocardial infarction	TRUE	5.93e-07	inferred	g4HkR5	textfile	2	1	TRUE	NA
rs2487928	A	G	A	G	0.062633	-0.000164897	0.418221	0.448115	FALSE	FALSE	FALSE	7CK8wo	9.87e-05	0.0949992	viral hepatitis	TRUE	reported	textfile	10	30323892	0.0095049	heart attack/myocardial infarction	TRUE	4.41e-11	inferred	g4HkR5	textfile	2	1	TRUE	NA
rs2552527	G	T	G	T	-0.051188	-1.26e-05	0.406314	0.411182	FALSE	FALSE	FALSE	7CK8wo	9.95e-05	0.9	viral hepatitis	TRUE	reported	textfile	2	218688596	0.0096983	heart attack/myocardial infarction	TRUE	1.31e-07	inferred	g4HkR5	textfile	2	1	TRUE	NA
rs2789422	A	G	A	G	-0.047312	4.56e-05	0.391593	0.41941	FALSE	FALSE	FALSE	7CK8wo	9.89e-05	0.64	viral hepatitis	TRUE	reported	textfile	1	159892088	0.0100416	heart attack/myocardial infarction	TRUE	2.46e-06	inferred	g4HkR5	textfile	2	1	TRUE	NA
rs28470722	A	G	A	G	0.049459	-6.92e-05	0.408746	0.455455	FALSE	FALSE	FALSE	7CK8wo	9.82e-05	0.48	viral hepatitis	TRUE	reported	textfile	1	38386727	0.0101046	heart attack/myocardial infarction	TRUE	9.85e-07	inferred	g4HkR5	textfile	2	1	TRUE	NA
rs2891168	G	A	G	A	0.193401	0.000194232	0.488668	0.490065	FALSE	FALSE	FALSE	7CK8wo	9.76e-05	0.0470002	viral hepatitis	TRUE	reported	textfile	9	22098619	0.0091877	heart attack/myocardial infarction	TRUE	2.29e-98	inferred	g4HkR5	textfile	2	1	TRUE	NA
rs35879803	A	C	A	C	-0.047793	-7.91e-05	0.298357	0.349583	FALSE	FALSE	FALSE	7CK8wo	0.000102603	0.44	viral hepatitis	TRUE	reported	textfile	4	146782837	0.0104446	heart attack/myocardial infarction	TRUE	4.74e-06	inferred	g4HkR5	textfile	2	1	TRUE	NA
rs4468572	C	T	C	T	0.077234	5.99e-05	0.585831	0.572123	FALSE	FALSE	FALSE	7CK8wo	9.92e-05	0.55	viral hepatitis	TRUE	reported	textfile	15	79124475	0.0095277	heart attack/myocardial infarction	TRUE	5.22e-16	inferred	g4HkR5	textfile	2	1	TRUE	NA
rs6689306	G	A	G	A	-0.056012	-7.89e-05	0.552455	0.580098	FALSE	FALSE	FALSE	7CK8wo	0.000100547	0.43	viral hepatitis	TRUE	reported	textfile	1	154395946	0.0094061	heart attack/myocardial infarction	TRUE	2.6e-09	inferred	g4HkR5	textfile	2	1	TRUE	NA
rs6909752	A	G	A	G	0.04855	0.000142602	0.332644	0.37257	FALSE	FALSE	FALSE	7CK8wo	0.000101506	0.16	viral hepatitis	TRUE	reported	textfile	6	22612629	0.0098482	heart attack/myocardial infarction	TRUE	8.23e-07	inferred	g4HkR5	textfile	2	1	TRUE	NA
rs748431	T	G	T	G	-0.048954	-7.92e-05	0.59366	0.63381	FALSE	FALSE	FALSE	7CK8wo	0.000101379	0.43	viral hepatitis	TRUE	reported	textfile	3	14928077	0.0094376	heart attack/myocardial infarction	TRUE	2.14e-07	inferred	g4HkR5	textfile	2	1	TRUE	NA
rs8104311	C	T	C	T	0.046546	2.41e-05	0.344352	0.351107	FALSE	FALSE	FALSE	7CK8wo	0.000102493	0.81	viral hepatitis	TRUE	reported	textfile	19	15982760	0.0096049	heart attack/myocardial infarction	TRUE	1.26e-06	inferred	g4HkR5	textfile	2	1	TRUE	NA
rs9349379	G	A	G	A	0.131836	8.53e-05	0.431606	0.4055	FALSE	FALSE	FALSE	7CK8wo	9.95e-05	0.39	viral hepatitis	TRUE	reported	textfile	6	12903957	0.0096527	heart attack/myocardial infarction	TRUE	1.81e-42	inferred	g4HkR5	textfile	2	1	TRUE	NA
rs9532984	A	G	A	G	-0.045053	-5.4e-07	0.425049	0.42176	FALSE	FALSE	FALSE	7CK8wo	9.97e-05	1	viral hepatitis	TRUE	reported	textfile	13	42634693	0.0093952	heart attack/myocardial infarction	TRUE	1.62e-06	inferred	g4HkR5	textfile	2	1	TRUE	NA
